# Supplementary material for: Acclimation of Hairless Spontaneously Hypertensive Rat to Ambient Temperature Attenuates Hypertension-Induced Pro-Arrhythmic Downregulation of Cx43 in the Left Heart Ventricle of Males
Source: Biomolecules. 2024 Nov 26;14(12):1509. doi: 10.3390/biom14121509 (PMC11674011; doi:10.3390/biom14121509)
Supplement: Supplementary file 1 [file biomolecules-14-01509-s001.zip]

Archive with 90 entries (90 files):
- GAPDH MMP2 FEMALE_membrane 1.jpg
- GAPDH MMP2 FEMALE_membrane 2.jpg
- GAPDH MMP2 FEMALE_membrane 3.jpg
- GAPDH MMP2 MALE_membrane 1.jpg
- GAPDH MMP2 MALE_membrane 2.jpg
- GAPDH MMP2 MALE_membrane 3.jpg
- GAPDH PKCdelta FEMALE_membrane 1.jpg
- GAPDH PKCdelta FEMALE_membrane 2.jpg
- GAPDH PKCdelta FEMALE_membrane 3.jpg
- GAPDH PKCdelta MALE_membrane 1.jpg
- GAPDH PKCdelta MALE_membrane 2.jpg
- GAPDH PKCdelta MALE_membrane 3.jpg
- GAPDH PKCepsilon FEMALE_membrane 1.jpg
- GAPDH PKCepsilon FEMALE_membrane 2.jpg
- GAPDH PKCepsilon FEMALE_membrane 3.jpg
- GAPDH PKCepsilon MALE_membrane 1.jpg
- GAPDH PKCepsilon MALE_membrane 2.jpg
- GAPDH PKCepsilon MALE_membrane 3.jpg
- GAPDH SMAD FEMALE_membrane 1.jpg
- GAPDH SMAD FEMALE_membrane 2.jpg
- GAPDH SMAD FEMALE_membrane 3.jpg
- GAPDH SMAD MALE_membrane 1.jpg
- GAPDH SMAD MALE_membrane 2.jpg
- GAPDH SMAD MALE_membrane 3.png
- GAPDH TGFbeta FEMALE_membrane 1.jpg
- GAPDH TGFbeta FEMALE_membrane 2.jpg
- GAPDH TGFbeta FEMALE_membrane 3.jpg
- GAPDH TGFbeta MALE_membrane 1.jpg
- GAPDH TGFbeta MALE_membrane 2.jpg
- GAPDH TGFbeta MALE_membrane 3.jpg
- GAPDH to p368Cx43 FEMALE_membrane 1.jpg
- GAPDH to p368Cx43 FEMALE_membrane 2.jpg
- GAPDH to p368Cx43 FEMALE_membrane 3.jpg
- GAPDH to p368Cx43 MALE_membrane 1.jpg
- GAPDH to p368Cx43 MALE_membrane 2.jpg
- GAPDH to p368Cx43 MALE_membrane 3.jpg
- GAPDH to tCx43 FEMALE_membrane 1.jpg
- GAPDH to tCx43 FEMALE_membrane 2.jpg
- GAPDH to tCx43 FEMALE_membrane 3.jpg
- GAPDH to tCx43 MALE_membrane 1.jpg
- GAPDH to tCx43 MALE_membrane 2.jpg
- GAPDH to tCx43 MALE_membrane 3.jpg
- MMP2 activity FEMALE_gel 1.jpg
- MMP2 activity FEMALE_gel 2.jpg
- MMP2 activity FEMALE_gel 3.jpg
- MMP2 activity MALE_gel 1.jpg
- MMP2 activity MALE_gel 2.jpg
- MMP2 activity MALE_gel 3.jpg
- MMP2 FEMALE_membrane 1.jpg
- MMP2 FEMALE_membrane 2.jpg
- MMP2 FEMALE_membrane 3.jpg
- MMP2 MALE_membrane 1.jpg
- MMP2 MALE_membrane 2.jpg
- MMP2 MALE_membrane 3.jpg
- p368Cx43 FEMALE_membrane 1.jpg
- p368Cx43 FEMALE_membrane 2.jpg
- p368Cx43 FEMALE_membrane 3.jpg
- p368Cx43 MALE_membrane 1.jpg
- p368Cx43 MALE_membrane 2.jpg
- p368Cx43 MALE_membrane 3.jpg
- PKCdelta FEMALE_mambrane 1.jpg
- PKCdelta FEMALE_mambrane 2.jpg
- PKCdelta FEMALE_mambrane 3.jpg
- PKCdelta MALE_mambrane 1.JPG
- PKCdelta MALE_mambrane 2.JPG
- PKCdelta MALE_mambrane 3.JPG
- PKCepsilon FEMALE_mambrane 1.jpg
- PKCepsilon FEMALE_mambrane 2.jpg
- PKCepsilon FEMALE_mambrane 3.jpg
- PKCepsilon MALE_mambrane 1.jpg
- PKCepsilon MALE_mambrane 2.jpg
- PKCepsilon MALE_mambrane 3.jpg
- SMAD 2 FEMALE_membrane 1.jpg
- SMAD 2 FEMALE_membrane 2.jpg
- SMAD 2 FEMALE_membrane 3.jpg
- SMAD 2 MALE_membrane 1.jpg
- SMAD 2 MALE_membrane 2.jpg
- SMAD 2 MALE_membrane 3.jpg
- tCx FEMALE_membrane 1.jpg
- tCx FEMALE_membrane 2.jpg
- tCx FEMALE_membrane 3.jpg
- tCx MALE_membrane 1.JPG
- tCx MALE_membrane 2.JPG
- tCx MALE_membrane 3.JPG
- TGFbeta FEMALE_membrane 1.jpg
- TGFbeta FEMALE_membrane 2.jpg
- TGFbeta FEMALE_membrane 3.jpg
- TGFbeta MALE_membrane 1.jpg
- TGFbeta MALE_membrane 2.jpg
- TGFbeta MALE_membrane 3.jpg
